# Supplementary material for: Human Health Impacts of Residential Radon Exposure: Updated Systematic Review and Meta-Analysis of Case–Control Studies
Source: Int J Environ Res Public Health. 2022 Dec 21;20(1):97. doi: 10.3390/ijerph20010097 (PMC9819115; doi:10.3390/ijerph20010097)
Supplement: Supplementary file 1 [file ijerph-20-00097-s001.zip]

Archive with 1 entries (1 files):
- ijerph-2065806-supplementary.pdf
